# Supplementary material for: Gomisin L1, a Lignan Isolated from Schisandra Berries, Induces Apoptosis by Regulating NADPH Oxidase in Human Ovarian Cancer Cells
Source: Life (Basel). 2021 Aug 21;11(8):858. doi: 10.3390/life11080858 (PMC8398161; doi:10.3390/life11080858)
Supplement: Supplementary file 1 [file life-11-00858-s001.zip]

Archive with 1 entries (1 files):
- life-1345969-supplementary.pdf
